# Supplementary material for: Informative relational learning for adverse reaction prediction with enhanced generalization to novel drugs
Source: Bioinformatics. 2026 Jul 2;42(7):btag494. doi: 10.1093/bioinformatics/btag494 (PMC13364676; doi:10.1093/bioinformatics/btag494)
Supplement: btag494_Supplementary_Data [file btag494_supplementary_data.zip]

Archive with 3 entries (3 files):
- Supplementray_infomation.pdf
- 10-Jul-2026_061443_Supplementary_information.pdf
- Supplementary_information.pdf
